# Supplementary material for: Basic Psychological Needs Satisfaction: A Way to Enhance Resilience in Traumatic Situations
Source: Int J Environ Res Public Health. 2022 May 29;19(11):6649. doi: 10.3390/ijerph19116649 (PMC9180410; doi:10.3390/ijerph19116649)
Supplement: Supplementary file 1 [file ijerph-19-06649-s001.zip]

Archive with 1 entries (1 files):
- ijerph-1668693-supplementary.sav
